# Supplementary material for: Language Comprehension Developmental Milestones in Typically Developing Children Assessed by the New Language Phenotype Assessment (LPA)
Source: Children (Basel). 2025 Jun 17;12(6):793. doi: 10.3390/children12060793 (PMC12191704; doi:10.3390/children12060793)
Supplement: Supplementary file 1 [file children-12-00793-s001.zip]

Archive with 1 entries (1 files):
- children-3672105-supplementary.pdf
